# Supplementary material for: Discovery of a novel Keithomyces species isolated from the sclerotia and a new Papiliomyces from Southwest China: Integrated taxonomy based on morphology and phylogeny
Source: MycoKeys. 2026 Jul 15;136:251–70. doi: 10.3897/mycokeys.136.190405 (PMC13392726; doi:10.3897/mycokeys.136.190405)
Supplement: XML Treatment for Papiliomyces huangpingensis [file mycokeys.136.190405-treatment1.xml]

<!DOCTYPE tp:taxon-treatment
  PUBLIC "-//TaxonX//DTD Taxonomic Treatment Publishing DTD v0 20100105//EN" "tax-treatment-NSO.dtd">
<tp:taxon-treatment xmlns:tp="http://www.plazi.org/taxpub"><tp:treatment-meta><kwd-group><label>Taxon classification</label><kwd>
              <named-content content-type="kingdom">Fungi</named-content>
            </kwd><kwd>
              <named-content content-type="class">Sordariomycetes</named-content>
            </kwd><kwd>
              <named-content content-type="family">Clavicipitaceae</named-content>
            </kwd></kwd-group><mixed-citation publication-type="journal"><person-group><name><surname>Tang</surname><given-names>Dexiang</given-names></name><name><surname>Chen</surname><given-names>Hui</given-names></name><name><surname>Huang</surname><given-names>Ou</given-names></name><name><surname>Tao</surname><given-names>Ling</given-names></name><name><surname>Li</surname><given-names>Qi-Rui</given-names></name><name><surname>Wang</surname><given-names>Yao</given-names></name><name><surname>Sheng</surname><given-names>Xiangchun</given-names></name></person-group><article-title>Discovery of a novel <italic><tp:taxon-name><tp:taxon-name-part taxon-name-part-type="genus" reg="Keithomyces">Keithomyces</tp:taxon-name-part></tp:taxon-name></italic> species isolated from the sclerotia and a new <italic><tp:taxon-name><tp:taxon-name-part taxon-name-part-type="genus" reg="Papiliomyces">Papiliomyces</tp:taxon-name-part></tp:taxon-name></italic> from Southwest China: Integrated taxonomy based on morphology and phylogeny</article-title><source>MycoKeys</source><day>15</day><month>07</month><year>2026</year><volume>136</volume><fpage>251</fpage><lpage>270</lpage><pub-id pub-id-type="doi">10.3897/mycokeys.136.190405</pub-id></mixed-citation></tp:treatment-meta><tp:nomenclature><tp:taxon-name><object-id xmlns:xlink="http://www.w3.org/1999/xlink" content-type="arpha" xlink:type="simple">05A05FC1-7FC9-5872-A6F3-F6A93D0CA88C</object-id>
                		<tp:taxon-name-part taxon-name-part-type="genus" reg="Papiliomyces">Papiliomyces</tp:taxon-name-part> <tp:taxon-name-part taxon-name-part-type="species" reg="huangpingensis">huangpingensis</tp:taxon-name-part>
                	
                		<object-id xmlns:xlink="http://www.w3.org/1999/xlink" content-type="mycobank" xlink:type="simple">862700</object-id>
                	</tp:taxon-name><tp:taxon-authority>H. Chen &amp; D.X. Tang</tp:taxon-authority><tp:taxon-status xmlns:xlink="http://www.w3.org/1999/xlink" xlink:type="simple">sp. nov.</tp:taxon-status><xref ref-type="fig" rid="F2">Fig. 2</xref></tp:nomenclature><tp:treatment-sec sec-type="Etymology"><title>Etymology.</title><p>The epithet referred to the locality (huangping) where the holotype was collected.</p><fig id="F2" position="float" orientation="portrait"><object-id xmlns:xlink="http://www.w3.org/1999/xlink" content-type="doi" xlink:type="simple">10.3897/mycokeys.136.190405.figure2</object-id><object-id xmlns:xlink="http://www.w3.org/1999/xlink" content-type="arpha" xlink:type="simple">518373E5-5C20-5CA9-8CBF-5693B08124E9</object-id><label>Figure 2.</label><caption><p>The morphological and micromorphological characteristics of <italic><tp:taxon-name><tp:taxon-name-part taxon-name-part-type="genus" reg="Papiliomyces">P.</tp:taxon-name-part> <tp:taxon-name-part taxon-name-part-type="species" reg="huangpingensis">huangpingensis</tp:taxon-name-part></tp:taxon-name></italic>. <bold>A</bold>. Morphology of <italic><tp:taxon-name><tp:taxon-name-part taxon-name-part-type="genus" reg="Papiliomyces">P.</tp:taxon-name-part> <tp:taxon-name-part taxon-name-part-type="species" reg="huangpingensis">huangpingensis</tp:taxon-name-part></tp:taxon-name></italic>; <bold>B, C</bold>. Culture character on <abbrev xmlns:xlink="http://www.w3.org/1999/xlink" xlink:title="potato dextrose agar" xlink:type="simple">PDA</abbrev> medium; <bold>D–J</bold>. Conidiophores, phialides, and conidia; <bold>K, L</bold>. Conidia. Scale bars: 1 cm (<bold>A</bold>); 2 cm (<bold>B, C</bold>); 10 μm (<bold>D–L</bold>).</p></caption><graphic xmlns:xlink="http://www.w3.org/1999/xlink" xlink:href="mycokeys-136-251-g002.jpg" id="oo_1716898.jpg" position="float" orientation="portrait" xlink:type="simple"><uri content-type="original_file" xlink:type="simple">https://binary.pensoft.net/fig/1716898</uri></graphic></fig></tp:treatment-sec><tp:treatment-sec sec-type="Type"><title>Type.</title><p>China, • Guizhou Province, Qiannan Buyi and Miao Autonomous Prefecture, Huangping County (<named-content xmlns:xlink="http://www.w3.org/1999/xlink" content-type="dwc:verbatimCoordinates" xlink:type="simple">27°30'N, 108°30'E</named-content>, 877 m above sea level), from larvae of <tp:taxon-name><tp:taxon-name-part taxon-name-part-type="family" reg="Hepialidae">Hepialidae</tp:taxon-name-part></tp:taxon-name>, Mar. 2025, De-Xiang Tang (holotype: <named-content xmlns:xlink="http://www.w3.org/1999/xlink" content-type="dwc:institutional_code" xlink:title="Guizhou Medical University" xlink:href="https://scientific-collections.gbif.org/institution/343e3fe3-d124-4334-9b14-14a7f01707bf" xlink:type="simple">GMB</named-content> 3172; ex-holotype living culture: <abbrev xmlns:xlink="http://www.w3.org/1999/xlink" content-type="institution" xlink:title="Guizhou Medical University Culture Collection" xlink:type="simple">GMBC</abbrev> 3172).</p></tp:treatment-sec><tp:treatment-sec sec-type="Description"><title>Description.</title><p><bold><italic>Stromata</italic></bold> solitary, fleshy, clavate, short and stout, gray to earthy yellow, arising from the head of the host, measuring 12.3–22.7 × 2.6–4.1 mm (x̄ = 15.5 × 3.5 mm, n = 5). Perithecia, asci, and ascospores not observed. Hyphae hyaline, septate, branched, smooth-walled, 0.8–2.5 µm wide. <bold><italic>Conidiophores</italic></bold> smooth-walled, cylindrical, mononematous, erect, aseptate, measuring 15.1–51.8 × 0.8–2.7 µm (x̄ = 28.5 × 1.7 µm, n = 30). <bold><italic>Phialides</italic></bold> verticillate, in whorls of two to three, usually solitary on hyphae; basal portion cylindrical to narrowly lageniform, gradually tapering toward the apex, 11.5–25 × 0.7–3.3 µm (x̄ = 16.5 × 2.5 µm, n = 30). <bold><italic>Conidia</italic></bold> are produced in long chains, dimorphic. <italic>α</italic>-conidia globose to ellipsoidal, one-celled, 2.8–4.3 × 1.9–3.8 µm (x̄ = 3.5 × 2.8 µm, n = 50); β-conidia ovoid, one-celled, 4.5–5.9 × 2.1–2.8 µm (x̄ = 4.9 × 2.5 µm, n = 50).</p></tp:treatment-sec><tp:treatment-sec sec-type="Asexual morph"><title>Asexual morph.</title><p><italic><tp:taxon-name><tp:taxon-name-part taxon-name-part-type="species" reg="Paecilomyces">Paecilomyces</tp:taxon-name-part></tp:taxon-name></italic>-like.</p></tp:treatment-sec><tp:treatment-sec sec-type="Colonies"><title>Colonies.</title><p>The colony grows fast on <abbrev xmlns:xlink="http://www.w3.org/1999/xlink" xlink:title="potato dextrose agar" xlink:type="simple">PDA</abbrev>, reaching 23–24 mm in diameter after 7 days at 25 °C, surface white to gray, cottony, with increased and raised mycelial density at the center and several concentric rings formed at the margin; reverse pale yellow to brown. Hyphae hyaline, septate, branched, smooth-walled, 0.8–2.5 µm wide.</p></tp:treatment-sec><tp:treatment-sec sec-type="Host"><title>Host.</title><p>Larvae of <tp:taxon-name><tp:taxon-name-part taxon-name-part-type="family" reg="Hepialidae">Hepialidae</tp:taxon-name-part></tp:taxon-name> (<tp:taxon-name><tp:taxon-name-part taxon-name-part-type="order" reg="Lepidoptera">Lepidoptera</tp:taxon-name-part></tp:taxon-name>).</p></tp:treatment-sec><tp:treatment-sec sec-type="Material examined"><title>Material examined.</title><p>China, • Guizhou Province, Qiannan Buyi and Miao Autonomous Prefecture, Huangping County (<named-content xmlns:xlink="http://www.w3.org/1999/xlink" content-type="dwc:verbatimCoordinates" xlink:type="simple">27°23'N, 108°31'E</named-content>, 927 m above sea level), from larvae of <tp:taxon-name><tp:taxon-name-part taxon-name-part-type="family" reg="Hepialidae">Hepialidae</tp:taxon-name-part></tp:taxon-name>, Mar. 2025, De-Xiang Tang (<named-content xmlns:xlink="http://www.w3.org/1999/xlink" content-type="dwc:institutional_code" xlink:title="Guizhou Medical University" xlink:href="https://scientific-collections.gbif.org/institution/343e3fe3-d124-4334-9b14-14a7f01707bf" xlink:type="simple">GMB</named-content> 3173; living culture: <abbrev xmlns:xlink="http://www.w3.org/1999/xlink" content-type="institution" xlink:title="Guizhou Medical University Culture Collection" xlink:type="simple">GMBC</abbrev> 3173).</p></tp:treatment-sec><tp:treatment-sec sec-type="Notes"><title>Notes.</title><p><italic><tp:taxon-name><tp:taxon-name-part taxon-name-part-type="genus" reg="Papiliomyces">Papiliomyces</tp:taxon-name-part> <tp:taxon-name-part taxon-name-part-type="species" reg="huangpingensis">huangpingensis</tp:taxon-name-part></tp:taxon-name></italic> is resolved as sister to “<italic>P. sinensis</italic>” in the phylogenetic analyses but is clearly distinguished from the latter by forming an independent lineage within this clade (Fig. <xref ref-type="fig" rid="F1">1</xref>; 86%/89%/1). Morphologically, <italic><tp:taxon-name><tp:taxon-name-part taxon-name-part-type="genus" reg="Papiliomyces">P.</tp:taxon-name-part> <tp:taxon-name-part taxon-name-part-type="species" reg="huangpingensis">huangpingensis</tp:taxon-name-part></tp:taxon-name></italic> is most similar to <italic><tp:taxon-name><tp:taxon-name-part taxon-name-part-type="genus" reg="Papiliomyces">P.</tp:taxon-name-part> <tp:taxon-name-part taxon-name-part-type="species" reg="albostromaticus">albostromaticus</tp:taxon-name-part></tp:taxon-name></italic> and “<italic>P. sinensis</italic>”, as all three species possess fleshy, clavate, gray stromata and a <italic><tp:taxon-name><tp:taxon-name-part taxon-name-part-type="species" reg="Paecilomyces">Paecilomyces</tp:taxon-name-part></tp:taxon-name></italic>-like asexual conidiogenous structure. However, <italic><tp:taxon-name><tp:taxon-name-part taxon-name-part-type="genus" reg="Papiliomyces">P.</tp:taxon-name-part> <tp:taxon-name-part taxon-name-part-type="species" reg="huangpingensis">huangpingensis</tp:taxon-name-part></tp:taxon-name></italic> can be readily distinguished from both species by its markedly shorter and stouter stromata (12.3–22.7 × 2.6–4.1 mm vs. 37.0–85.7 × 2.5–3.5 mm) and by the presence of two distinct conidial morphotypes (<xref ref-type="bibr" rid="B9">Chen et al. 2024</xref>, <xref ref-type="bibr" rid="B8">2025b</xref>).</p></tp:treatment-sec><tp:treatment-sec><!--Section generated to contain objects referenced in tp:taxon-treatment.--><fig id="F1" position="float" orientation="portrait"><object-id xmlns:xlink="http://www.w3.org/1999/xlink" content-type="doi" xlink:type="simple">10.3897/mycokeys.136.190405.figure1</object-id><object-id xmlns:xlink="http://www.w3.org/1999/xlink" content-type="arpha" xlink:type="simple">A985CA08-8DB8-580D-9BB6-4F61DFD80ABE</object-id><label>Figure 1.</label><caption><p>Phylogenetic tree of <italic><tp:taxon-name><tp:taxon-name-part taxon-name-part-type="genus" reg="Keithomyces">Keithomyces</tp:taxon-name-part></tp:taxon-name></italic>, <italic><tp:taxon-name><tp:taxon-name-part taxon-name-part-type="genus" reg="Papiliomyces">Papiliomyces</tp:taxon-name-part></tp:taxon-name></italic>, and related genera based on a combined six-locus dataset (<abbrev xmlns:xlink="http://www.w3.org/1999/xlink" xlink:title="nuclear ribosomal small subunit" xlink:type="simple">nrSSU</abbrev>, <abbrev xmlns:xlink="http://www.w3.org/1999/xlink" xlink:title="internal transcribed spacer" xlink:type="simple">ITS</abbrev>, <abbrev xmlns:xlink="http://www.w3.org/1999/xlink" xlink:title="nuclear ribosomal large subunit" xlink:type="simple">nrLSU</abbrev>, <italic>tef</italic>-<italic>1α</italic>, <italic>rpb1</italic>, and <italic>rpb2</italic>). Branch support values from RAxML, IQ-TREE, and Bayesian Inference (RAxML-BS/IQ-TREE-BS/<abbrev xmlns:xlink="http://www.w3.org/1999/xlink" xlink:title="Bayesian Inference" xlink:type="simple">BI</abbrev>-PP) greater than 70%/70%/0.80 are shown. Ex-type materials are indicated with “<abbrev xmlns:xlink="http://www.w3.org/1999/xlink" xlink:title="ex-type material" xlink:type="simple">T</abbrev>”. Sequences generated in this study are shown in bold.</p></caption><graphic xmlns:xlink="http://www.w3.org/1999/xlink" xlink:href="mycokeys-136-251-g001.jpg" id="oo_1716897.jpg" position="float" orientation="portrait" xlink:type="simple"><uri content-type="original_file" xlink:type="simple">https://binary.pensoft.net/fig/1716897</uri></graphic></fig></tp:treatment-sec><ref-list><ref id="B9"><mixed-citation xmlns:xlink="http://www.w3.org/1999/xlink" xlink:type="simple">Chen Y, Sun T, Tang DX, Liu ZH, Ma ZM, Yu H (2024) Morphology and phylogeny reveal a new species of <italic><tp:taxon-name><tp:taxon-name-part taxon-name-part-type="genus">Papiliomyces</tp:taxon-name-part></tp:taxon-name></italic> (Clavicipiteae, <tp:taxon-name><tp:taxon-name-part taxon-name-part-type="order">Hypocreales</tp:taxon-name-part></tp:taxon-name>) from Yunnan, China. Phytotaxa 644(2): 135–144. <ext-link xlink:href="10.11646/phytotaxa.644.2.5" ext-link-type="doi" xlink:type="simple">https://doi.org/10.11646/phytotaxa.644.2.5</ext-link></mixed-citation></ref><ref id="B8"><mixed-citation xmlns:xlink="http://www.w3.org/1999/xlink" xlink:type="simple">Chen WH, Shu HL, Li D, Liang JD, Sun CL, Zhao JH, Wijayawardene NN, Han YF, Tian WY (2025b) Shedding light on the darkness: cryptic diversity of cordyceps-like fungi in karst regions of Guizhou Province, China. Mycosphere 16(1): 2887–2974. <ext-link xlink:href="10.5943/mycosphere/16/1/20" ext-link-type="doi" xlink:type="simple">https://doi.org/10.5943/mycosphere/16/1/20</ext-link></mixed-citation></ref></ref-list></tp:taxon-treatment>
