# Supplementary material for: Discovery of a novel Keithomyces species isolated from the sclerotia and a new Papiliomyces from Southwest China: Integrated taxonomy based on morphology and phylogeny
Source: MycoKeys. 2026 Jul 15;136:251–70. doi: 10.3897/mycokeys.136.190405 (PMC13392726; doi:10.3897/mycokeys.136.190405)
Supplement: XML Treatment for Keithomyces ophiocordycipiticola [file mycokeys.136.190405-treatment2.xml]

<!DOCTYPE tp:taxon-treatment
  PUBLIC "-//TaxonX//DTD Taxonomic Treatment Publishing DTD v0 20100105//EN" "tax-treatment-NSO.dtd">
<tp:taxon-treatment xmlns:tp="http://www.plazi.org/taxpub"><tp:treatment-meta><kwd-group><label>Taxon classification</label><kwd>
              <named-content content-type="kingdom">Fungi</named-content>
            </kwd><kwd>
              <named-content content-type="class">Sordariomycetes</named-content>
            </kwd><kwd>
              <named-content content-type="family">Clavicipitaceae</named-content>
            </kwd></kwd-group><mixed-citation publication-type="journal"><person-group><name><surname>Tang</surname><given-names>Dexiang</given-names></name><name><surname>Chen</surname><given-names>Hui</given-names></name><name><surname>Huang</surname><given-names>Ou</given-names></name><name><surname>Tao</surname><given-names>Ling</given-names></name><name><surname>Li</surname><given-names>Qi-Rui</given-names></name><name><surname>Wang</surname><given-names>Yao</given-names></name><name><surname>Sheng</surname><given-names>Xiangchun</given-names></name></person-group><article-title>Discovery of a novel <italic><tp:taxon-name><tp:taxon-name-part taxon-name-part-type="genus" reg="Keithomyces">Keithomyces</tp:taxon-name-part></tp:taxon-name></italic> species isolated from the sclerotia and a new <italic><tp:taxon-name><tp:taxon-name-part taxon-name-part-type="genus" reg="Papiliomyces">Papiliomyces</tp:taxon-name-part></tp:taxon-name></italic> from Southwest China: Integrated taxonomy based on morphology and phylogeny</article-title><source>MycoKeys</source><day>15</day><month>07</month><year>2026</year><volume>136</volume><fpage>251</fpage><lpage>270</lpage><pub-id pub-id-type="doi">10.3897/mycokeys.136.190405</pub-id></mixed-citation></tp:treatment-meta><tp:nomenclature><tp:taxon-name><object-id xmlns:xlink="http://www.w3.org/1999/xlink" content-type="arpha" xlink:type="simple">B4E45E13-E9AA-58BE-A0BF-737D7D6ABF03</object-id>
                		<tp:taxon-name-part taxon-name-part-type="genus" reg="Keithomyces">Keithomyces</tp:taxon-name-part> <tp:taxon-name-part taxon-name-part-type="species" reg="ophiocordycipiticola">ophiocordycipiticola</tp:taxon-name-part>
                	
                		<object-id xmlns:xlink="http://www.w3.org/1999/xlink" content-type="mycobank" xlink:type="simple">862699</object-id>
                	</tp:taxon-name><tp:taxon-authority>D.X. Tang, H. Chen &amp; O Huang</tp:taxon-authority><tp:taxon-status xmlns:xlink="http://www.w3.org/1999/xlink" xlink:type="simple">sp. nov.</tp:taxon-status><xref ref-type="fig" rid="F3">Fig. 3</xref></tp:nomenclature><tp:treatment-sec sec-type="Etymology"><title>Etymology.</title><p>The fungus was obtained as an isolate from the sclerotium of <italic><tp:taxon-name><tp:taxon-name-part taxon-name-part-type="genus" reg="Ophiocordyceps">Ophiocordyceps</tp:taxon-name-part></tp:taxon-name></italic> sp.</p><fig id="F3" position="float" orientation="portrait"><object-id xmlns:xlink="http://www.w3.org/1999/xlink" content-type="doi" xlink:type="simple">10.3897/mycokeys.136.190405.figure3</object-id><object-id xmlns:xlink="http://www.w3.org/1999/xlink" content-type="arpha" xlink:type="simple">B6FD5650-8BCC-525D-9E6E-3DC1F48773EC</object-id><label>Figure 3.</label><caption><p>Morphology of <italic><tp:taxon-name><tp:taxon-name-part taxon-name-part-type="genus" reg="Keithomyces">K.</tp:taxon-name-part> <tp:taxon-name-part taxon-name-part-type="species" reg="ophiocordycipiticola">ophiocordycipiticola</tp:taxon-name-part></tp:taxon-name></italic>. <bold>A</bold>. Field-collected <italic><tp:taxon-name><tp:taxon-name-part taxon-name-part-type="genus" reg="Ophiocordyceps">Ophiocordyceps</tp:taxon-name-part></tp:taxon-name></italic> sp. specimen, from which <italic><tp:taxon-name><tp:taxon-name-part taxon-name-part-type="genus" reg="Keithomyces">K.</tp:taxon-name-part> <tp:taxon-name-part taxon-name-part-type="species" reg="ophiocordycipiticola">ophiocordycipiticola</tp:taxon-name-part></tp:taxon-name></italic> (strain <abbrev xmlns:xlink="http://www.w3.org/1999/xlink" content-type="institution" xlink:title="Guizhou Medical University Culture Collection" xlink:type="simple">GMBC</abbrev> 3174) was isolated; <bold>B, C</bold>. Culture characteristics on potato dextrose agar; <bold>D–K</bold>. Conidiophores, phialides, and conidia; <bold>L–O</bold>. Conidia. Scale bars: 1 cm (<bold>A</bold>); 2 cm (<bold>B, C</bold>); 10 μm (<bold>D–O</bold>).</p></caption><graphic xmlns:xlink="http://www.w3.org/1999/xlink" xlink:href="mycokeys-136-251-g003.jpg" id="oo_1716899.jpg" position="float" orientation="portrait" xlink:type="simple"><uri content-type="original_file" xlink:type="simple">https://binary.pensoft.net/fig/1716899</uri></graphic></fig></tp:treatment-sec><tp:treatment-sec sec-type="Type"><title>Type.</title><p>China, • Yunnan Province, Puer City, Lancang Lahu Autonomous County (<named-content xmlns:xlink="http://www.w3.org/1999/xlink" content-type="dwc:verbatimCoordinates" xlink:type="simple">22°54'N, 100°30'E</named-content>, 1277 m above sea level), from the sclerotium of <italic><tp:taxon-name><tp:taxon-name-part taxon-name-part-type="genus" reg="Ophiocordyceps">Ophiocordyceps</tp:taxon-name-part></tp:taxon-name></italic> sp., Sept. 2025, De-Xiang Tang (holotype: <named-content xmlns:xlink="http://www.w3.org/1999/xlink" content-type="dwc:institutional_code" xlink:title="Guizhou Medical University" xlink:href="https://scientific-collections.gbif.org/institution/343e3fe3-d124-4334-9b14-14a7f01707bf" xlink:type="simple">GMB</named-content> 3174; ex-holotype living culture: <abbrev xmlns:xlink="http://www.w3.org/1999/xlink" content-type="institution" xlink:title="Guizhou Medical University Culture Collection" xlink:type="simple">GMBC</abbrev> 3174).</p></tp:treatment-sec><tp:treatment-sec sec-type="Description"><title>Description.</title><p>Stroma, perithecia, asci, and ascospores not observed. Mycelium solitary or arranged in parallel hyphal bundles, branched, septate, pigmented or hyaline, thin- and smooth-walled, 1.9–3.1 µm wide. <bold><italic>Conidiophores</italic></bold> mononematous, unbranched, arising laterally from superficial hyphae, smooth-walled, hyaline, simple or verticillate, 30.5–75 × 1.5–3.4 µm (x̄ = 46 × 2.5 µm, n = 30). <bold><italic>Phialides</italic></bold> solitary, sometimes produced directly from superficial hyphae, or in groups of 2–5, produced terminally on conidiophores; acerose with an elongated neck, neck straight to slightly tapered towards the apex, base narrow, smooth-walled, hyaline, 2–24 × 1.8–3.5 µm (x̄ = 18 × 2.8 µm, n = 30). <bold><italic>Conidia</italic></bold> subglobose to globose, occasionally fusiform, catenate, echinulate, hyaline, 2–5.5 × 2–2.8 µm (x̄ = 3.5 × 2.2 µm, n = 30). Chlamydospores absent.</p></tp:treatment-sec><tp:treatment-sec sec-type="Asexual morph"><title>Asexual morph.</title><p><italic><tp:taxon-name><tp:taxon-name-part taxon-name-part-type="species" reg="Paecilomyces">Paecilomyces</tp:taxon-name-part></tp:taxon-name></italic>-like.</p></tp:treatment-sec><tp:treatment-sec sec-type="Colonies"><title>Colonies.</title><p>Colonies fast-growing on <abbrev xmlns:xlink="http://www.w3.org/1999/xlink" xlink:title="potato dextrose agar" xlink:type="simple">PDA</abbrev>, reaching 27–29 mm in diameter after 7 days at 25 °C, surface white to gray, rugose, with a firm texture, mycelial density increased and raised at the center, reverse pale yellow to brown. Hyphae hyaline, septate, branched, smooth-walled, 1.9–3.1 µm wide.</p></tp:treatment-sec><tp:treatment-sec sec-type="Host"><title>Host.</title><p><italic><tp:taxon-name><tp:taxon-name-part taxon-name-part-type="genus" reg="Ophiocordyceps">Ophiocordyceps</tp:taxon-name-part></tp:taxon-name></italic> sp.</p></tp:treatment-sec><tp:treatment-sec sec-type="Material examined"><title>Material examined.</title><p>China, • Yunnan Province, Puer City, Lancang Lahu Autonomous County (<named-content xmlns:xlink="http://www.w3.org/1999/xlink" content-type="dwc:verbatimCoordinates" xlink:type="simple">22°44'N, 100°26'E</named-content>, 1257 m above sea level), from the sclerotium of <italic><tp:taxon-name><tp:taxon-name-part taxon-name-part-type="genus" reg="Ophiocordyceps">Ophiocordyceps</tp:taxon-name-part></tp:taxon-name></italic> sp., Sept. 2025, De-Xiang Tang (living culture: <abbrev xmlns:xlink="http://www.w3.org/1999/xlink" content-type="institution" xlink:title="Guizhou Medical University Culture Collection" xlink:type="simple">GMBC</abbrev> 3175).</p></tp:treatment-sec><tp:treatment-sec sec-type="Notes"><title>Notes.</title><p>In the phylogenetic analyses, <italic><tp:taxon-name><tp:taxon-name-part taxon-name-part-type="genus" reg="Keithomyces">K.</tp:taxon-name-part> <tp:taxon-name-part taxon-name-part-type="species" reg="ophiocordycipiticola">ophiocordycipiticola</tp:taxon-name-part></tp:taxon-name></italic> clustered with <italic><tp:taxon-name><tp:taxon-name-part taxon-name-part-type="genus" reg="Keithomyces">K.</tp:taxon-name-part> <tp:taxon-name-part taxon-name-part-type="species" reg="echinosporus">echinosporus</tp:taxon-name-part></tp:taxon-name></italic>, forming a strongly supported clade in which <italic><tp:taxon-name><tp:taxon-name-part taxon-name-part-type="genus" reg="Keithomyces">K.</tp:taxon-name-part> <tp:taxon-name-part taxon-name-part-type="species" reg="ophiocordycipiticola">ophiocordycipiticola</tp:taxon-name-part></tp:taxon-name></italic> was recovered as sister to <italic><tp:taxon-name><tp:taxon-name-part taxon-name-part-type="genus" reg="Keithomyces">K.</tp:taxon-name-part> <tp:taxon-name-part taxon-name-part-type="species" reg="echinosporus">echinosporus</tp:taxon-name-part></tp:taxon-name></italic> (Fig. <xref ref-type="fig" rid="F1">1</xref>; 100%/100%/1). Morphologically, the two species are similar in possessing mononematous, unbranched conidiophores, acerose phialides, and hyaline echinulate conidia. However, <italic><tp:taxon-name><tp:taxon-name-part taxon-name-part-type="genus" reg="Keithomyces">K.</tp:taxon-name-part> <tp:taxon-name-part taxon-name-part-type="species" reg="ophiocordycipiticola">ophiocordycipiticola</tp:taxon-name-part></tp:taxon-name></italic> can still be distinguished from <italic><tp:taxon-name><tp:taxon-name-part taxon-name-part-type="genus" reg="Keithomyces">K.</tp:taxon-name-part> <tp:taxon-name-part taxon-name-part-type="species" reg="echinosporus">echinosporus</tp:taxon-name-part></tp:taxon-name></italic> by several stable morphological characteristics. Compared with <italic><tp:taxon-name><tp:taxon-name-part taxon-name-part-type="genus" reg="Keithomyces">K.</tp:taxon-name-part> <tp:taxon-name-part taxon-name-part-type="species" reg="echinosporus">echinosporus</tp:taxon-name-part></tp:taxon-name></italic>, <italic><tp:taxon-name><tp:taxon-name-part taxon-name-part-type="genus" reg="Keithomyces">K.</tp:taxon-name-part> <tp:taxon-name-part taxon-name-part-type="species" reg="ophiocordycipiticola">ophiocordycipiticola</tp:taxon-name-part></tp:taxon-name></italic> possesses generally shorter and narrower conidiophores (30.5–75 × 1.5–3.4 µm vs. 40–95 × 2.5–3.5 µm; <xref ref-type="bibr" rid="B66">Zhang et al. 2024</xref>). In addition, the hyphae of <italic><tp:taxon-name><tp:taxon-name-part taxon-name-part-type="genus" reg="Keithomyces">K.</tp:taxon-name-part> <tp:taxon-name-part taxon-name-part-type="species" reg="ophiocordycipiticola">ophiocordycipiticola</tp:taxon-name-part></tp:taxon-name></italic> are sometimes arranged in parallel hyphal bundles, a feature that has not been reported in <italic><tp:taxon-name><tp:taxon-name-part taxon-name-part-type="genus" reg="Keithomyces">K.</tp:taxon-name-part> <tp:taxon-name-part taxon-name-part-type="species" reg="echinosporus">echinosporus</tp:taxon-name-part></tp:taxon-name></italic>. The conidial morphology also differs slightly between the two species. Conidia of <italic><tp:taxon-name><tp:taxon-name-part taxon-name-part-type="genus" reg="Keithomyces">K.</tp:taxon-name-part> <tp:taxon-name-part taxon-name-part-type="species" reg="ophiocordycipiticola">ophiocordycipiticola</tp:taxon-name-part></tp:taxon-name></italic> are predominantly subglobose to globose and only occasionally fusiform, whereas those of <italic><tp:taxon-name><tp:taxon-name-part taxon-name-part-type="genus" reg="Keithomyces">K.</tp:taxon-name-part> <tp:taxon-name-part taxon-name-part-type="species" reg="echinosporus">echinosporus</tp:taxon-name-part></tp:taxon-name></italic> are more frequently ellipsoidal or fusiform. These morphological differences, together with the phylogenetic evidence, support the recognition of <italic><tp:taxon-name><tp:taxon-name-part taxon-name-part-type="genus" reg="Keithomyces">K.</tp:taxon-name-part> <tp:taxon-name-part taxon-name-part-type="species" reg="ophiocordycipiticola">ophiocordycipiticola</tp:taxon-name-part></tp:taxon-name></italic> as a distinct species within <italic><tp:taxon-name><tp:taxon-name-part taxon-name-part-type="genus" reg="Keithomyces">Keithomyces</tp:taxon-name-part></tp:taxon-name></italic>.</p><p>Furthermore, <italic><tp:taxon-name><tp:taxon-name-part taxon-name-part-type="genus" reg="Keithomyces">K.</tp:taxon-name-part> <tp:taxon-name-part taxon-name-part-type="species" reg="ophiocordycipiticola">ophiocordycipiticola</tp:taxon-name-part></tp:taxon-name></italic> was isolated from the sclerotium of an <italic><tp:taxon-name><tp:taxon-name-part taxon-name-part-type="genus" reg="Ophiocordyceps">Ophiocordyceps</tp:taxon-name-part></tp:taxon-name></italic> sp., representing an unusual ecological occurrence within the genus and suggesting that the ecological diversity of <italic><tp:taxon-name><tp:taxon-name-part taxon-name-part-type="genus" reg="Keithomyces">Keithomyces</tp:taxon-name-part></tp:taxon-name></italic> may be broader than previously recognized.</p></tp:treatment-sec><tp:treatment-sec><!--Section generated to contain objects referenced in tp:taxon-treatment.--><fig id="F1" position="float" orientation="portrait"><object-id xmlns:xlink="http://www.w3.org/1999/xlink" content-type="doi" xlink:type="simple">10.3897/mycokeys.136.190405.figure1</object-id><object-id xmlns:xlink="http://www.w3.org/1999/xlink" content-type="arpha" xlink:type="simple">A985CA08-8DB8-580D-9BB6-4F61DFD80ABE</object-id><label>Figure 1.</label><caption><p>Phylogenetic tree of <italic><tp:taxon-name><tp:taxon-name-part taxon-name-part-type="genus" reg="Keithomyces">Keithomyces</tp:taxon-name-part></tp:taxon-name></italic>, <italic><tp:taxon-name><tp:taxon-name-part taxon-name-part-type="genus" reg="Papiliomyces">Papiliomyces</tp:taxon-name-part></tp:taxon-name></italic>, and related genera based on a combined six-locus dataset (<abbrev xmlns:xlink="http://www.w3.org/1999/xlink" xlink:title="nuclear ribosomal small subunit" xlink:type="simple">nrSSU</abbrev>, <abbrev xmlns:xlink="http://www.w3.org/1999/xlink" xlink:title="internal transcribed spacer" xlink:type="simple">ITS</abbrev>, <abbrev xmlns:xlink="http://www.w3.org/1999/xlink" xlink:title="nuclear ribosomal large subunit" xlink:type="simple">nrLSU</abbrev>, <italic>tef</italic>-<italic>1α</italic>, <italic>rpb1</italic>, and <italic>rpb2</italic>). Branch support values from RAxML, IQ-TREE, and Bayesian Inference (RAxML-BS/IQ-TREE-BS/<abbrev xmlns:xlink="http://www.w3.org/1999/xlink" xlink:title="Bayesian Inference" xlink:type="simple">BI</abbrev>-PP) greater than 70%/70%/0.80 are shown. Ex-type materials are indicated with “<abbrev xmlns:xlink="http://www.w3.org/1999/xlink" xlink:title="ex-type material" xlink:type="simple">T</abbrev>”. Sequences generated in this study are shown in bold.</p></caption><graphic xmlns:xlink="http://www.w3.org/1999/xlink" xlink:href="mycokeys-136-251-g001.jpg" id="oo_1716897.jpg" position="float" orientation="portrait" xlink:type="simple"><uri content-type="original_file" xlink:type="simple">https://binary.pensoft.net/fig/1716897</uri></graphic></fig></tp:treatment-sec><ref-list><ref id="B66"><mixed-citation xmlns:xlink="http://www.w3.org/1999/xlink" xlink:type="simple">Zhang ZY, Pan H, Tao G, Li X, Han YF, Feng Y, Tong SQ, Ding CY (2024) Culturable mycobiota from Guizhou wildlife park in China. Mycosphere 15(1): 654–763. <ext-link xlink:href="10.5943/mycosphere/15/1/5" ext-link-type="doi" xlink:type="simple">https://doi.org/10.5943/mycosphere/15/1/5</ext-link></mixed-citation></ref></ref-list></tp:taxon-treatment>
